# Supplementary material for: Physicochemical Properties, Functionalities, and Antioxidant Activity of Protein Extracts from New Zealand Wild Sea Cucumbers (Australostichopus mollis)
Source: Foods. 2024 Aug 28;13(17):2735. doi: 10.3390/foods13172735 (PMC11395102; doi:10.3390/foods13172735)
Supplement: Supplementary file 1 [file foods-13-02735-s001.zip]

Archive with 1 entries (1 files):
- foods-3159420-supplementary.pdf
